# Supplementary material for: Challenges in Defining a Reference Set of Differentially Expressed lncRNAs in Ulcerative Colitis by Meta-Analysis
Source: Curr Issues Mol Biol. 2024 Apr 5;46(4):3164–74. doi: 10.3390/cimb46040198 (PMC11049510; doi:10.3390/cimb46040198)
Supplement: Supplementary file 1 [file cimb-46-00198-s001.zip]

Archive with 4 entries (3 files):
- Supplementary files/
- Supplementary files/Figure S1.pdf
- Supplementary files/Figure S2.pdf
- Supplementary files/Table S1.pdf
